# Supplementary material for: Identification of a Novel Class of Anti-Melanogenic Compounds, (Z)-5-(Substituted benzylidene)-3-phenyl-2-thioxothiazolidin-4-one Derivatives, and Their Reactive Oxygen Species Scavenging Activities
Source: Antioxidants (Basel). 2022 May 11;11(5):948. doi: 10.3390/antiox11050948 (PMC9137581; doi:10.3390/antiox11050948)
Supplement: Supplementary file 1 [file antioxidants-11-00948-s001.zip]

Archive with 1 entries (1 files):
- antioxidants-1714436-supplementary.pdf
